# Supplementary material for: Toward the automated generation of genome-scale metabolic networks in the SEED
Source: BMC Bioinformatics. 2007 Apr 26;8:139. doi: 10.1186/1471-2105-8-139 (PMC1868769; doi:10.1186/1471-2105-8-139)
Supplement: Additional File 5 — Correspondences among iSB619 model and KEGG compound and reaction identifiers. The tables provide correspondences among iSB619 model compound and reaction identifiers and KEGG compound and reaction identifiers. Model reactions without matches to KEGG reactions or with inexact matches to KEGG reactions used in the generation of the S. aureus model are indicated by "add as is" and "...is similar", respectively. Conversion reactions are also listed. [file 1471-2105-8-139-S5.xls]

## Sheet: compound_to_kegg
iSB619 Model Compound	KEGG Compound
10fthf	C00234
13dpg	C00236
15dap	C01672
1pyr5c	C03912
23dhdp	C03340
23dhmb	C04272
23dhmp	C06007
25aics	C04823
25dhpp	C01304
26dap-LL	C00666
26dap-M	C00680
2aobut	C03508
2cpr5p	C01302
2dda7p	C04691
2dhp	C00966
2dmmq8	C05818
2dr1p	C00672
2dr5p	C00673
2hymeph	C02323
2ippm	C02631
2mahmp	C04752
2mbcoa	C01033
2me4p	C11434
2obut	C00109
2p4c2me	C11436
2pg	C00631
2pglyc	C00988
2shchc	C05817
34hpp	C01179
3c2hmp	C04411
3c3hmp	C02504
3c4mop	C04236
3dhq	C00944
3dhsk	C02637
3hbcoa	C01144
3hdcoa	C05264
3hddcoa	C05262
3hhcoa	C05268
3hhdcoa	C05258
3hocoa	C05266
3htdcoa	C05260
3ig3p	C03506
3mob	C00141
3mop	C03465 C00671
3odcoa	C05265
3oddcoa	C05263
3ohcoa	C05269
3ohdcoa	C05259
3oocoa	C05267
3otdcoa	C05261
3pg	C00197
3php	C03232
3psme	C01269
4abut	C00334
4abz	C00568
4adcho	C11355
4ampm	C04556
4c2me	C11435
4izp	C03680
4mhetz	C04294
4mop	C00233
4mpetz	C04327
4pasp	C03082
4ppan	C03492
4ppcys	C04352
4r5au	C04732
5aizc	C04751
5aop	C00430
5aprbu	C04454
5apru	C01268
5dpmev	C01143
5mdr1p	C04188
5mdru1p	C04582
5mta	C00170
5mthf	C00440
5mtr	C03089
5pmev	C01107
6hmhpt	C01300
6hmhptpp	C04807
6pgc	C00345
6pgl	C01236
6pthp	C03684
8aonn	C01092
ACP	C00229
Lac6p	C05396
aacoa	C00332
ac	C00033
acACP	C03939
acald	C00084
accoa	C00024
acg5p	C04133
acg5sa	C01250
acgam1p	C04256
acgam6p	C00357
acglu	C00624
achms	C01077
acmalt	C02130
acmam	C05887
acmama	C02999
acmana	C00645
acmanap	C04257
acnam	C00270
acorn	C00437
acser	C00979
actn-R	C00810
actp	C00227
adcobdam	C06506
adcobhex	C06507
ade	C00147
adn	C00212
adp	C00008
adpglc	C00498
adphep-D,D	C06397
adphep-L,D	C06398
adprib	C00301
agm	C00179
ahcys	C00021
ahdt	C04895
aicar	C04677
air	C03373
akg	C00026
ala-B	C00099
ala-D	C00133
ala-L	C00041
alaala	C00993
alac-S	C06010
alatrna	C00886
alpro	C01242
amet	C00019
ametam	C01137
amob	C04425
amp	C00020
anth	C00108
apoACP	C03688
aps	C00224
arg-L	C00062
argsuc	C03406
argtrna	C02163
asn-L	C00152
asntrna	C03402
asp-L	C00049
aspsa	C00441
asptrna	C02984
atp	C00002
b2coa	C00877
betald	C00576
btamp	C05921
btcoa	C00136
btn	C00120
cbasp	C00438
cbp	C00169
cdp	C00112
cdpglyc	C00513
chol	C00114
chor	C00251
cit	C00158
citr-L	C00327
cmp	C00055
co2	C00011
coa	C00010
cpppg1	C05768
cpppg3	C03263
csn	C00380
ctp	C00063
cys-L	C00097
cyst-L	C02291
cystrna	C03125
cytd	C00475
dad-2	C00559
dadp	C00206
dann	C01037
datp	C00131
dc2coa	C05275
dcacoa	C05274
dcamp	C03794
dcdp	C00705
dcmp	C00239
dctp	C00458
dd2coa	C03221
ddcacoa	C01832
dgal6p	C01113
dgdp	C00361
dgmp	C00362
dgtp	C00286
dha	C00184
dhap	C00111
dhf	C00415
dhlam	C00579
dhlpro	C02972
dhna	C03657
dhnpt	C04874
dhor-S	C00337
dhpmp	C05925
dhpt	C00921
dmlz	C04332
dmpp	C00235
dnad	C00857
dpcoa	C00882
drib	C01801
dscl	C02463
dtbt	C01909
dtdp	C00363
dtmp	C00364
dttp	C00459
dudp	C01346
dump	C00365
duri	C00526
dutp	C00460
e4p	C00279
eig3p	C04666
etha	C00189
etoh	C00469
f1p	C01094
f6p	C00085
fad	C00016
fadh2	C01352
fald	C00067
fdp	C00354 C05378
fdxox	C00139
fdxrd	C00138
fe2	C14818
fgam	C04376
fmn	C00061
fmnh2	C01847
for	C00058
forglu	C00439
fpram	C04640
fprica	C04734
frdp	C00448
frmd	C00488
fru	C00095 C02336
fum	C00122
g1p	C00103
g3p	C00118 C00661
g3pc	C00670
g3pe	C01233
g6p	C00092 C00668 C01172
gam1p	C06156
gam6p	C00352
gar	C03838
gcald	C00266
gdp	C00035
gdptp	C04494
glc-D	C00031 C00221 C00267
glcn	C00257
gln-L	C00064
glu-D	C00217
glu-L	C00025
glu1sa	C03741
glu5sa	C01165
glutrna	C02987
gly	C00037
glyb	C00719
glyc	C00116
glyc-R	C00258
glyc3p	C00093
glyclt	C00160
glytrna	C02412
gmhep17bp	C11472
gmhep1p	C07838
gmhep7p	C07836
gmp	C00144
grdp	C00341
gthox	C00127
gthrd	C00051
gtp	C00044
gua	C00242
h	C00080
h2o	C00001
h2o2	C00027
h2s	C00283
hco3	C00288
hcys-L	C00155
hdca	C00249
hdd2coa	C05272
hepdp	C04216
hexdp	C01230
his-L	C00135
hisp	C01100
histd	C00860
hmbil	C01024
hmgcoa	C00356
hom-L	C00263
hpglu	C04144
hpyr	C00168
hx2coa	C05271
hxan	C00262
hxcoa	C05270
ibcoa	C00630
ichor	C00885
icit	C00311
id3acald	C00637
idp	C00104
ile-L	C00407
iletrna	C03127
imacp	C01267
imp	C00130
indpyr	C00331
inost	C00137
ipdp	C00129
itp	C00081
ivcoa	C02939
lac-D	C00256
lac-L	C00186
leu-L	C00123
lpam	C00248
lpro	C02051
lys-L	C00047
lystrna	C01931
mal-L	C00149
malACP	C01209
malcoa	C00083
male	C01384
malm	C01596
malt	C00208
man1p	C00636
man6p	C00275
melib	C05402
meoh	C00132
met-L	C00073
methf	C00445
mettrna	C02430
mev-R	C00418
mhpglu	C04489
mi1p-D	C01177
mlthf	C00143
mnl1p	C00644
nac	C00253
nad	C00003
nadh	C00004
nadp	C00006
nadph	C00005
ncam	C00153
nh4	C00014
nh4oh	C01358
nicrnt	C01185
no2	C00088
no3	C00244
nop	C01682
o2	C00007
o2-	C00704
oaa	C00036
oc2coa	C05276
occoa	C01944
octdp	C04146
octp	C04137
orn	C00077
orot	C00295
orot5p	C01103
pan4p	C01134
pant-R	C00522
pap	C00054
paps	C00053
pep	C00074
phe-L	C00079
pheme	C00032
phom	C01102
phpyr	C00166
pi	C00009
pime	C02656
pmcoa	C01063
pmtcoa	C00154
pnto-R	C00864
ppbng	C00931
pphn	C00254
ppi	C00013
ppp9	C02191
pppg9	C01079
pppi	C00536
pram	C03090
pran	C04302
prbamp	C02741
prbatp	C02739
prfp	C04896
prlp	C04916
pro-L	C00148
prpp	C00119
psd5p	C01168
pser-L	C01005
ptrc	C00134
pyr	C00022
q8	C00399
q8h2	C00390
r1p	C00442 C00620
r5p	C00117
raffin	C00492
rbflvrd	C01007
rbl-L	C00508
rhcys	C03539
rib-D	C00121
ribflv	C00255
ru5p-D	C00199
ru5p-L	C01101
s7p	C00281 C05382
salc6p	C06188
sbt-D	C00794
sbzcoa	C03160
scl	C05778
sdhlam	C01169
ser-L	C00065
sertrna	C02553
sheme	C00748
skm	C00493
skm5p	C03175
sl26da	C04421
sl2a6o	C04462
so3	C00094
so4	C00059
spmd	C00315
sql	C00751
suc6p	C02591
sucbz	C02730
succ	C00042
succoa	C00091
suchms	C01118
sucr	C00089
sucsal	C00232
tag6p-D	C01097
tagdp-D	C03785
td2coa	C05273
tdcoa	C02593
thdp	C03972
thf	C00101
thmmp	C01081
thr-L	C00188
thrtrna	C02992
thymd	C00214
trdox	C00343
trdrd	C00342
tre6p	C00689
trnaala	C01635
trnaarg	C01636
trnaasn	C01637
trnaasp	C01638
trnacys	C01639
trnaglu	C01641
trnagly	C01642
trnaile	C01644
trnalys	C01646
trnamet	C01647
trnaser	C01650
trnathr	C01651
trp-L	C00078
tyr-L	C00082
uaccg	C04631
uacgam	C00043
uacmam	C01170
uagmda	C05897
uama	C01212
uamag	C00692
uamr	C01050
udcp	C01968
udcpp	C00348
udp	C00015
udpacgal	C00203
udpg	C00029
ugmd	C04877
ugmda	C04882
ump	C00105
uppg1	C05766
uppg3	C01051
ura	C00106
urcan	C00785
urea	C00086
uri	C00299
utp	C00075
val-L	C00183
xan	C00385
xmp	C00655
xu5p-D	C00231

## Sheet: reaction_to_kegg
iSB619 Model Reaction	KEGG Reaction	Add "As is" or Inexact Match
ATPM		add as is
DKMPPD		add as is
DKMPPD2		add as is
GLCPcom_SA		add as is
HCO3E		add as is
HEMEOS		add as is
KAS1		add as is
KAS11		add as is
KAS12		add as is
KAS13		add as is
KAS19SA		add as is
KAS2		add as is
KAS20SA		add as is
KAS3		add as is
KAS4		add as is
KAS6		add as is
KAS8		add as is
MDRPD		add as is
NH4OHDs		add as is
PALASA_SA2		add as is
PASYN_SA		add as is
PGLYSA_SA2		add as is
PLEUSA_SA2		add as is
PLYSSA_SA2		add as is
SA_free_FA		add as is
sink_ahcys(c)		add as is
sink_glyclt(c)		add as is
TAGO		add as is
TECA1S		add as is
TECA2S		add as is
TECA3S		add as is
TECA4S		add as is
UNK3		add as is
POX		R00207 and R03145 are similar
SADT2		R00529 is similar
G3PD5		R00848 is similar
G3PD6		R00848 is similar
CHOLD		R01025 is similar
MTHFR2		R01224 and R01222 are similar
PROD2		R01253 is similar
MDH2		R01257 is similar
MDH3		R01257 is similar
ACOAD7		R01279 is similar
DHORD5		R01867 and R01869 are similar
CLPNS_SA		R02029 is similar
NADH10		R02163 is similar
NADH7		R02163 is similar
SUCD4		R02164 and R00408 are similar
NO3R2		R02165 is similar
MEVK2		R02245 is similar
MEVK3		R02245 is similar
MEVK4		R02245 is similar
ACOAD3		R03777 is similar
ACOAD5		R03857 is similar
ACOAD6		R03990 is similar
AIRC2		R04209 is similar
AIRC3		R04209 is similar
RBFSa		R04457 is similar.
ACOAD2		R04751 is similar
ACOAD4		R04754 is similar
PMDPHT		R07280 is similar.
DB4PS		R07281 is similar.
6PGALSZ	R03256
ACACT1r	R00238
ACACT2r	R01177
ACACT3r	R04747
ACACT4r	R03778
ACACT5r	R04742
ACACT6r	R03858
ACACT7r	R03991
ACALDi	R00228
ACCOAC	R00742
ACGK	R02649
ACGS	R00259
ACHBS	combination of R00014 and R04673
ACKr	R00315
ACLS	R00226
ACNML	R01811
ACOAD1	R01171
ACONT	R01324
ACOTA	R02283
ACPpds	R01623
ACPS1	R01625
ACS	R00235
ACYP_2	R00317
ADCL	R05553
ADCS	R01716
ADK1	R00127
ADKd	combination of R01547 and R01137
ADMDCr	R00178
ADPT	R00190
ADSK	R00509
ADSL1	R01083
ADSL2r	R04559
ADSS	R01135
AGDC_r	R02059
AGMT	R01157
AGPR	R03443
AICART	R04560
AKGDa	R01700
AKGDb	R02570
AKP1	R04620
ALAALAr	R01150
ALAD_L	R00396
ALAR	R00401
ALATA_D	R01148
ALCD2x	R00754
ALDD2x	R00710
AMANAPEr	R02087
AMANK	R02705
ANPRT	R01073
ANS	R00986
APRAUR	R03458
ARGDC	R00566
ARGDr	R00552
ARGN	R00551
ARGSL	R01086
ARGSSr	R01954
ASAD	R02291
ASNN	R00485
ASNS1	R00578
ASP1DC	R00489
ASPCT	R01397
ASPKi	R00480
ASPTA	R00355
ATPPRT	R01071
BETALDHx	R02565
BETALDHy	R02566
BPNT	R00188
CAT	R00009
CBMK	R00150
CBPS	R00575
CDAPPA_SA	R01797
CHORM	R01715
CHORS	R01714
CPPPGO	R03220
CS	R00351
CTPS1	R00571
CYSS	R00897
CYSTL	R01286
CYTD	R01878
CYTDK2	R00517
CYTK1	R00512
CYTK2	R01665
DAGK_SA	R02240
DAPDC	R00451
DAPE	R02735
DASYN_SA	R01799
DCMPDA	R01663
DDPA	R01826
DGK1	R02090
DHAD1	R04441
DHAD2	R05070
DHDPRy	R04199
DHDPS	R02292
DHFR	R00939
DHFS	R02237
DHNPA2	R03504
DHORTS	R01993
DHPPDA	R03459
DHPS2	R03067
DHQD	R03084
DHQS	R03083
DMATT	R01658
DNMPPA	R04621
DNTPPA	R04638
DPCOAK	R00130
DPMVD	R01121
DPR	R02472
DRPA	R01066
DTMPK	R02094
DURIK1	R02099
DURIPP	R02483
ECOAH1	R03026
ECOAH2	R04749
ECOAH3	R04746
ECOAH4	R04744
ECOAH5	R04170
ECOAH6	R04740
ECOAH7	R04738
ENO	R00658
FACOAL160	R01280
FBA	R01070
FBP	R00762
FCLT	R00310
FDHr	R00519
FFSDr	R03921
FLDO	R05706
FMNAT	R00161
FMNRx	R05705
FRUK	R02071
FTHFL	R00943
FUM	R01082
G1PACT	R05332
G1SATi	R02272
G3PCT	R00856
G3PD2	R00844
G6PDA	R00765
GAL6PI	R03240
GALUi	R00289
GAPD	R01061
GARFT	R04325
GCCa	R03425
GCCb	R04125
GCCc	R03815
GF6PTA	R00768
GHMT2	R00945
GK1	R00332
GLGC	R00948
GLNS	R00253
GLUDx	R00243
GLUPRT	R01072
GLUR	R00260
GLUSx	R00093
GLUTRR	R04109
GLUTRS	R05578
GLYCK	R01514
GLYKr	R00847
GMPR	R01134
GMPS2	R01231
GND	R01528
GNK	R01737
GRTT	R02003
GTPCI	R00424
GTPCII	R00425
GUAPRT	R01229
HACD1	R01975
HACD2	R04748
HACD3	R04745
HACD4	R04743
HACD5	R04741
HACD6	R04739
HACD7	R04737
HCYSMT	R00650
HEX1	R01600
HEX7	R00760
HISDr	R01168
HISTD	R01158
HISTP	R03013
HMBS	R00084
HMGCOARi	R02082
HMGCOASi	R01978
HPPK2	R03503
HSDy	R01775
HSK	R01771
HSTPT	R03243
ICDHyr	R00267
IG3PS	R04558
IGPDH	R03457
IGPS	R03508
ILETA	R02198
IMPC	R01127
IMPD	R01130
IPDDI	R01123
IPMD	R04426
IPPMIa	R04001
IPPMIb	R03968
IPPS	R01213
IZPN	R02288
KARA1i	R04439
KARA2i	combination of R05069 and R05068
LDH_D	R00704
LDH_L	R00703
LEUTA	R01090
M1PD	R00758
MALT	R00028
MAN6PI	R00772
MCOATA	R01626
MDH	R00342
ME1_rev	R00214
METAT	R00177
METS	R00946
MEVK1	R02245
MOHMT	R01226
MTAN	R01401
MTHFC	R01655
MTHFD	R01220
MTRI	R04420
MTRK	R04143
NADH5	R02163
NADK	R00104
NADS1	R00189
NAPRTr	R01724
NDPK1	R00330
NDPK2	R00156
NDPK3	R00570
NDPK5	R01857
NDPK6	R02331
NDPK7	R02326
NDPK8	R01137
NDPK9	R00722
NNAM	R01268
NNATr	R03005
NTRIRx	R00787
NTRIRy	R00789
OCBT	R01398
OIVD1	R01651
OIVD2	R01210
OIVD3	R03171
OMCDC	R01652
OMPDC	R00965
ORNCD	R00671
ORNDC	R00670
ORNTAC	R02282
ORPT	R01870
P5CD	R00707
P5CR	R01251
PANTS	R02473
PAPA_SA	R02239
PAPPT3	R05630
PAPSR	R02021
PC	R00344
PDH	R00209
PDHcr	R01698
PFK	R00756
PFK_2	R03236
PFLr	R00212
PGAMT	R02060
PGCD	R01513
PGI	R00771
PGK	R01512
PGM	R01518
PGMT	R00959
PGPP_SA	R02029
PGSA_SA	R01801
PHETA1	R00694
PMEVK	R03245
PNTK	R03018
POX2	R00207
PPA	R00004
PPBNGS	R00036
PPCDC	R03269
PPCK	R00341
PPM	R01057
PPM2	R02749
PPNCL2	R04231
PPND	R01728
PPNDH	R01373
PPPGO	R03222
PRAGS	R04144
PRAI	R03509
PRAIS	R04208
PRAMPC	R04037
PRASCS	R04591
PRATPP	R04035
PRFGS	R04463
PRMICIi	R04640
PRPPS	R01049
PSCVT	R03460
PSD_SA	R02055
PSERT	R04173
PSP_L	R00582
PSSA_SA	R01800
PTAr	R00230
PTPATi	R03035
PUNP1	R01561
PYK	R00200
PYNP1	R02296
RBFK	R00549
RBFSb	R00066
RBK	R01051
RNDR1	R02017
RNDR2	R02019
RNDR3	R02024
RNDR4	R02018
RNTR1	R02014
RNTR2	R02020
RNTR3	R02022
RNTR4	R02023
RPE	R01529
RPI	R01056
SDPDS	R02734
SDPTA	R04475
SERAT	R00586
SERD_Lr	R00220
SHCHD2	R03947
SHCHF	R02864
SHK3Dr	R02413
SHKK	R02412
SHSL1	R03260
SHSL4r	R00999
SPMS	R01920
SSALy	R00714
SUCD1	R00408
SUCOAS	R00405
SULR	R00858
TALA	R01827
TEST_NADTRHD	R00112
TGBPA	R01069
THDPS	R04365
THRAr	R00751
THRD_L	R00996
THRS	R01466
TKT1	R01641
TKT2	R01067
TMDK1	R01567
TMDS	R02101
TPI	R01015
TRDR	R02016
TRE6PH	R00837
TRPS1	R02722
TYRTA	R00734
UAAGDS	R02788
UAG2E	R00420
UAG2EMA	R00414
UAG4E	R00418
UAGCVT	R00660
UAGDP	R00415
UAMAGS	R02783
UAMAS	R03193
UAPGR	R03192
UDPG12dgrGT_SA2	R02689
UDPG3g12dgrGT_SA2	R04377
UGMDDS	R04617
UMPK	R00158
UPP3MT	R03194
UPP3S	R03165
UPPDC1	R03197
UPPRTr	R00966
URCN	R02914
UREA	R00131
URIDK2r	R02098
URIK1	R00964
URIK2	R00968
URIK3	R00970
VALTA	R01214
XPPT	R02142

## Sheet: conversion_reactions
Reactions to convert between iSB619 model compounds and KEGG compounds
1 C03892 = 0.02 pgp_SA
1 C02737 = 0.02 ps_SA
1 C00641 = 0.02 12dgr_SA
1 C04046 = 0.02 3g12dgr_SA2
1 C00269 = 0.02 cdpdag_SA
1 C05980 = 0.02 clpn_SA
1 C06040 = 0.02 dgdcg_SA2
1 C00416 = 0.02 pa_SA
1 C00350 = 0.02 pe_SA
1 C00344 = 0.02 pg_SA
